# Supplementary material for: Strong population genetic structure of an invasive species, Rhynchophorus ferrugineus (Olivier), in southern China
Source: Ecol Evol. 2017 Nov 7;7(24):10770–81. doi: 10.1002/ece3.3599 (PMC5743574; doi:10.1002/ece3.3599)
Supplement: Supplementary file 2 [file ECE3-7-10770-s002.xlsx]

## Sheet: Sheet1
	P1A3	P1C8	P1C11	P1F12	P1E2	P1F8	P2F6	P2F8	P3A8	P3G8	P4D8	P2F11	P3E5B	P3A10
FJTA1	186	179	182	179	131	140	130	120	262	178	117	247	201	196
	186	179	188	179	131	140	139	120	262	178	117	247	201	198
FJTA2	186	179	182	179	125	143	130	131	262	160	117	247	199	196
	186	179	194	179	131	143	130	131	262	160	117	247	199	196
FJTA3	186	179	194	179	131	140	130	131	262	178	117	247	201	194
	186	212	194	179	131	140	139	131	262	178	117	247	201	196
FJTA4	186	179	182	179	131	143	130	120	262	178	117	247	201	198
	186	179	194	179	131	143	139	131	262	178	117	247	201	198
FJTA5	186	179	182	179	125	140	130	120	262	178	117	247	201	196
	186	207	188	179	131	140	139	131	262	178	117	247	201	198
FJTA6	186	179	0	179	131	143	139	120	262	178	117	247	201	196
	186	179	0	179	131	143	139	131	262	178	117	247	206	196
FJTA7	186	179	182	179	131	140	139	131	262	178	117	247	201	198
	186	179	194	186	131	140	139	131	262	178	117	247	201	198
FJTA8	180	179	188	179	131	140	130	131	262	160	117	247	201	196
	186	212	194	179	131	145	130	131	264	178	117	247	201	196
FJTA9	186	179	182	179	131	143	130	131	262	160	117	247	201	196
	186	212	188	179	131	143	139	131	264	178	117	247	206	196
FJTA10	180	179	182	179	131	143	130	131	262	178	117	247	201	198
	186	179	194	179	131	143	139	131	262	178	117	247	201	198
FJSM1	186	179	182	177	131	143	130	120	262	178	117	247	201	181
	186	210	182	179	134	145	139	131	262	178	117	257	201	196
FJSM2	186	179	182	177	131	126	130	120	262	160	117	247	197	196
	186	210	194	179	131	126	130	131	262	178	117	247	201	196
FJSM3	186	179	182	179	131	145	130	131	262	178	117	247	201	196
	186	179	182	179	131	147	130	131	262	178	117	247	201	198
FJSM4	186	210	182	179	131	145	130	131	262	160	117	247	201	196
	186	210	182	179	131	145	130	131	264	160	117	247	201	196
FJSM5	186	179	182	177	131	145	130	131	262	178	117	247	201	196
	186	179	196	179	131	145	130	131	264	178	117	247	201	196
FJSM6	186	179	182	179	127	120	130	131	262	160	117	247	201	198
	186	205	182	179	131	120	139	131	262	178	117	247	201	198
FJSM7	186	179	182	179	125	120	139	131	262	178	117	247	201	196
	186	179	182	179	127	120	139	131	264	178	117	247	201	198
FJSM8	186	173	0	177	125	145	130	131	262	166	117	247	201	196
	186	177	0	179	131	145	130	131	262	178	117	247	201	196
FJSM9	180	179	182	179	127	120	130	131	262	160	115	247	201	198
	186	179	182	179	131	120	130	131	262	178	117	247	201	198
FJSM10	186	179	182	179	127	145	130	120	262	178	115	247	201	196
	186	179	182	182	131	145	130	131	264	178	117	247	201	196
GXNN1	184	205	182	179	125	124	130	120	262	166	117	257	204	196
	186	205	188	182	125	128	130	120	262	178	132	257	206	196
GXNN2	184	179	182	177	125	128	128	118	262	166	117	247	204	198
	184	207	182	182	129	157	130	120	262	178	125	257	206	198
GXNN3	184	205	182	175	125	124	128	118	262	166	115	245	201	181
	186	205	182	177	129	128	130	120	264	174	125	247	204	196
GXNN4	184	205	182	177	129	128	128	118	262	160	117	247	201	196
	184	205	182	182	129	128	135	120	264	178	125	247	206	196
GXNN5	180	205	182	179	125	128	128	120	262	160	117	245	201	181
	184	205	182	179	125	128	135	122	262	174	125	247	201	206
GXNN6	184	179	182	179	113	126	130	118	264	166	117	245	201	181
	186	205	188	182	129	128	135	120	264	174	125	247	201	196
GXNN7	180	205	188	179	113	124	120	120	264	160	115	257	201	181
	184	205	196	182	131	124	128	131	264	166	121	257	201	192
GXNN8	184	179	182	179	125	128	128	120	262	166	115	247	201	181
	186	205	182	179	125	128	130	122	262	174	125	247	201	181
GXNN9	184	207	182	175	125	128	128	118	264	166	117	247	204	196
	184	207	182	177	129	128	130	120	264	178	132	257	206	206
GXNN10	184	207	182	177	125	124	128	118	262	166	117	257	201	196
	186	207	182	182	129	157	130	120	264	174	125	257	204	206
GXNN11	186	205	188	179	121	124	120	120	262	160	113	257	201	196
	186	205	188	182	121	159	128	122	262	166	132	257	201	213
GXNN12	182	179	182	179	125	124	130	120	262	166	117	245	201	194
	184	205	182	182	125	128	130	120	262	178	132	247	206	206
GXNN13	184	179	182	175	125	124	130	120	262	166	117	257	201	196
	186	207	182	177	125	128	130	120	262	174	125	257	204	206
GXNN14	184	205	182	175	129	128	128	118	264	166	117	257	204	206
	186	205	182	179	129	157	128	118	264	178	125	257	206	206
GXNN15	184	205	182	179	129	128	128	118	264	166	115	245	204	196
	186	205	188	182	129	157	130	118	264	178	125	245	206	206
GXNN16	184	205	182	179	123	159	126	120	264	160	115	247	197	196
	184	205	196	182	140	159	128	131	264	166	132	257	197	213
GXNN17	184	205	182	175	131	128	128	118	262	160	115	247	201	181
	184	205	188	179	131	128	130	120	264	166	115	247	204	206
GXNN18	184	179	182	175	121	130	128	118	264	160	117	257	197	196
	186	207	182	177	125	157	130	120	264	166	117	257	204	206
GXNN19	184	205	182	179	121	126	130	118	264	166	115	247	201	181
	186	205	182	182	129	128	135	120	264	174	125	247	206	206
GXNN20	184	205	188	177	121	124	120	120	264	160	115	247	201	181
	184	205	196	179	121	124	128	122	264	166	132	255	201	192
HNWC1-1	184	205	182	179	144	124	128	118	262	172	115	255	197	196
	184	205	182	179	153	124	128	120	264	178	115	255	204	202
HNWC1-2	182	205	182	179	129	126	128	120	262	166	115	247	197	181
	197	205	190	179	129	126	130	131	264	166	121	257	201	196
HNWC1-3	186	205	182	179	125	159	128	120	262	166	115	247	197	181
	186	205	182	179	131	159	130	131	264	166	121	257	201	196
HNWC1-4	184	205	182	179	129	126	120	120	264	172	115	0	197	192
	184	205	182	179	131	128	120	120	264	174	115	0	199	194
HNWC1-5	182	205	182	177	129	145	128	120	262	172	115	245	197	181
	186	210	182	179	131	145	128	122	264	172	121	245	201	196
HNWC1-6	184	205	182	177	129	126	128	120	262	172	115	255	197	194
	186	205	182	179	142	128	128	120	264	178	115	255	201	194
HNWC1-7	186	205	182	177	113	122	128	120	262	166	115	247	197	0
	186	205	184	179	131	128	130	131	262	172	115	255	201	0
HNWC1-8	182	205	182	179	113	128	128	120	264	160	115	257	197	194
	184	205	188	179	113	128	128	120	264	166	115	257	199	194
HNWC1-9	182	205	182	179	113	128	130	120	262	160	115	245	197	194
	184	205	190	179	113	128	132	135	264	166	121	245	199	194
HNWC1-10	182	205	182	179	113	126	128	118	262	166	115	245	199	194
	182	205	188	179	113	126	130	118	264	178	115	245	199	194
HNWC1-11	182	205	182	179	113	124	128	120	264	166	115	259	197	194
	184	205	190	179	113	124	128	120	264	166	115	261	199	196
HNWC1-12	197	205	188	179	129	159	128	120	262	160	115	255	199	194
	197	205	192	179	146	159	130	120	264	166	115	255	199	194
HNWC1-13	184	205	182	179	113	128	130	120	262	166	115	245	201	181
	186	205	190	179	113	128	130	120	264	178	115	245	201	202
HNWC1-14	182	205	182	177	113	126	130	118	262	166	115	261	197	194
	184	205	182	179	129	128	130	120	262	178	115	261	201	196
HNWC1-15	184	205	182	177	125	124	128	120	264	160	115	243	197	192
	184	205	188	177	134	126	130	120	264	166	115	259	201	192
HNWC1-16	184	205	182	179	113	128	128	120	264	166	115	247	197	194
	186	205	188	179	113	128	130	131	264	166	121	255	201	196
HNWC1-17	182	205	182	179	125	124	128	118	262	166	115	257	197	202
	182	205	190	179	131	126	130	120	262	178	115	257	197	202
HNWC1-18	182	205	182	179	127	126	128	120	262	166	115	253	197	181
	186	205	188	182	153	126	128	120	264	174	115	253	201	196
HNWC1-19	184	205	182	179	125	126	130	118	262	166	115	245	199	192
	186	205	182	179	131	128	130	118	264	172	121	245	199	196
HNWC1-20	182	205	182	179	129	126	128	120	262	166	113	257	201	194
	197	205	182	179	157	126	130	120	264	166	115	263	201	194
HNWC1-21	186	205	182	179	113	128	128	120	262	160	115	245	197	181
	186	205	188	179	113	128	128	131	264	166	115	247	201	196
HNWC1-22	182	205	188	179	125	134	128	120	262	166	115	245	197	194
	186	205	190	179	131	136	128	120	262	172	121	245	201	194
HNWC1-23	180	205	182	179	131	126	128	118	264	166	115	243	197	192
	182	205	190	182	142	126	130	118	264	172	115	243	197	202
HNWC1-24	182	205	182	179	125	134	128	120	262	160	0	247	199	192
	184	205	188	179	131	134	128	131	262	178	0	255	199	194
HNWC1-25	182	205	182	179	113	126	128	120	262	166	115	247	197	181
	186	205	192	179	113	128	130	131	264	172	115	257	201	196
HNWC1-26	186	205	182	179	129	126	128	120	262	160	115	247	197	181
	186	205	190	179	144	128	130	131	262	166	115	255	201	196
HNWC1-27	182	205	182	179	113	128	128	118	262	166	115	253	197	192
	199	205	182	179	113	128	132	120	264	172	115	253	197	202
HNWC1-28	182	205	182	179	129	126	128	120	264	166	115	255	197	194
	182	205	182	179	129	128	128	122	264	166	121	255	204	208
HNWC1-29	186	205	182	179	127	126	128	120	264	166	115	247	199	181
	186	205	182	179	113	128	130	131	264	178	115	257	201	196
HNWC1-30	182	205	182	179	125	128	128	120	262	166	115	247	197	196
	197	205	188	179	129	128	128	131	264	174	115	255	201	208
GDSZ1	184	179	182	179	146	124	128	120	262	166	115	245	197	204
	184	205	182	179	153	128	130	120	264	172	115	255	199	204
GDSZ2	182	205	182	179	125	124	130	120	264	160	115	255	201	192
	184	205	194	179	146	151	130	120	264	160	117	255	201	194
GDSZ3	186	205	182	177	113	126	130	120	264	166	115	245	199	181
	186	207	182	179	131	128	130	120	264	172	117	245	201	204
GDSZ4	182	205	182	179	113	124	120	120	264	160	113	245	197	196
	182	205	188	179	131	126	130	120	264	172	121	245	201	198
GDSZ5	182	205	188	179	113	124	130	120	264	160	117	255	197	181
	184	205	190	179	113	126	130	120	264	178	121	255	201	192
GDSZ6	180	205	182	179	129	124	128	120	264	160	121	245	197	196
	197	205	182	179	129	128	128	122	264	178	121	257	201	196
GDSZ7	184	205	182	179	121	124	130	120	264	160	115	245	197	181
	184	205	182	179	121	126	132	120	264	160	121	253	197	196
GDSZ8	184	205	182	179	129	126	130	120	264	160	115	253	206	181
	186	205	188	179	129	128	130	122	264	166	117	253	206	192
GDSZ9	186	205	0	179	113	124	130	120	262	160	115	247	197	181
	186	205	0	179	131	126	130	124	262	178	117	257	201	196
GDSZ10	186	207	182	179	121	128	120	120	264	160	115	245	197	181
	197	207	188	182	121	151	128	120	264	172	117	253	197	196
GDSZ11	184	205	182	177	125	124	130	120	262	160	115	253	201	181
	186	205	182	179	127	124	132	129	264	166	132	257	204	196
GDSZ12	182	207	182	179	129	124	128	120	262	160	115	257	197	181
	184	207	188	179	144	124	130	122	264	166	132	257	201	192
GDSZ13	184	205	182	179	129	126	130	120	264	160	115	253	206	181
	186	205	188	179	129	128	130	120	264	166	117	253	206	192
GDSZ14	182	179	182	179	113	124	128	120	262	160	115	247	197	181
	186	205	182	179	131	159	128	120	262	160	117	257	201	196
GDSZ15	186	205	182	179	113	124	128	120	264	160	115	245	197	181
	199	205	188	179	131	128	128	129	264	166	121	253	201	194
HNWC2-1	182	205	182	179	127	126	128	120	264	178	115	251	197	194
	199	205	182	182	138	128	130	120	264	178	115	251	197	202
HNWC2-2	182	205	182	177	125	122	128	120	264	160	115	259	197	194
	184	205	188	179	153	122	128	120	264	160	115	259	197	194
HNWC2-3	184	205	188	179	113	126	128	120	262	166	115	245	201	194
	184	205	188	179	113	128	128	120	264	166	115	245	201	194
HNWC2-4	182	205	182	179	131	124	128	120	262	160	115	259	197	194
	184	205	182	179	153	132	128	120	264	172	115	259	197	194
HNWC2-5	184	205	182	179	113	126	128	120	264	166	113	257	197	194
	197	205	182	179	113	128	128	120	264	166	115	259	199	198
HNWC2-6	182	205	182	177	106	126	128	118	264	160	115	259	197	194
	184	205	182	179	129	153	128	120	264	166	115	259	197	194
HNWC2-7	182	205	182	177	113	134	128	120	262	166	115	261	197	194
	197	205	188	182	113	134	130	120	264	172	115	261	201	194
HNWC2-8	182	205	182	177	113	126	128	118	262	160	115	247	197	192
	182	205	188	179	113	128	130	120	264	166	115	257	199	198
HNWC2-9	182	205	182	177	127	128	128	120	264	166	115	251	197	194
	186	205	182	179	149	128	128	120	264	178	115	251	197	202
HNWC2-10	184	205	182	177	113	126	130	120	264	160	113	245	197	194
	184	205	188	179	113	126	130	120	264	166	115	245	201	194
HNWC2-11	184	205	182	177	113	124	126	120	264	160	113	255	197	194
	184	205	190	179	113	124	128	120	264	166	115	259	197	194
HNWC2-12	180	205	182	177	113	126	128	120	264	166	113	259	172	194
	184	205	188	179	113	126	128	120	264	172	115	259	199	194
HNWC2-13	182	205	182	179	129	124	130	120	264	166	115	255	172	194
	186	205	182	179	142	124	132	120	264	172	115	257	197	194
TWTZ1	186	179	180	179	131	145	130	120	262	178	117	247	201	194
	186	210	180	179	131	145	130	131	262	178	117	247	201	194
TWTZ2	186	179	182	179	125	140	130	131	262	178	117	247	201	196
	186	179	194	179	134	145	130	131	262	178	117	247	201	196
TWTZ3	186	179	182	179	125	140	130	131	262	178	117	247	201	196
	186	179	194	179	134	145	130	131	262	178	117	247	201	196
TWTZ4	186	179	182	179	131	145	130	131	262	178	117	247	199	196
	186	179	194	179	131	145	130	131	262	178	117	247	201	202
TWTZ5	186	179	182	179	121	145	130	131	262	178	117	247	199	196
	186	210	194	179	134	145	130	131	262	178	117	247	206	196
TWTZ6	186	179	182	179	131	140	130	131	262	160	117	247	201	196
	186	179	182	179	134	145	135	131	262	178	117	247	201	196
TWTZ7	186	179	182	179	125	145	130	131	262	178	117	247	197	196
	186	179	194	179	131	145	130	131	262	178	117	247	201	196
TWTZ8	186	179	194	179	125	149	130	131	262	178	117	247	206	196
	186	210	196	179	134	155	130	131	262	178	117	247	206	196
TWTZ9	186	179	182	179	125	145	130	131	262	160	117	247	172	196
	186	179	182	179	134	147	130	131	262	178	117	247	201	196
TWTZ10	186	179	182	177	125	145	130	131	262	160	117	245	197	196
	186	179	196	179	131	145	130	131	262	160	117	247	201	196
